# Supplementary material for: A New Centrosaurine Ceratopsid, Machairoceratops cronusi gen et sp. nov., from the Upper Sand Member of the Wahweap Formation (Middle Campanian), Southern Utah
Source: PLoS One. 2016 May 18;11(5):e0154403. doi: 10.1371/journal.pone.0154403 (PMC4871575; doi:10.1371/journal.pone.0154403)
Supplement: S5 File — (ZIP) [file pone.0154403.s006.zip]

Archive with 427 entries (426 files):
- S2_Files/
- S2_Files/WWCERATBC.Ser2.Img1.tif
- S2_Files/WWCERATBC.Ser2.Img10.tif
- S2_Files/WWCERATBC.Ser2.Img100.tif
- S2_Files/WWCERATBC.Ser2.Img101.tif
- S2_Files/WWCERATBC.Ser2.Img102.tif
- S2_Files/WWCERATBC.Ser2.Img103.tif
- S2_Files/WWCERATBC.Ser2.Img104.tif
- S2_Files/WWCERATBC.Ser2.Img105.tif
- S2_Files/WWCERATBC.Ser2.Img106.tif
- S2_Files/WWCERATBC.Ser2.Img107.tif
- S2_Files/WWCERATBC.Ser2.Img108.tif
- S2_Files/WWCERATBC.Ser2.Img109.tif
- S2_Files/WWCERATBC.Ser2.Img11.tif
- S2_Files/WWCERATBC.Ser2.Img110.tif
- S2_Files/WWCERATBC.Ser2.Img111.tif
- S2_Files/WWCERATBC.Ser2.Img112.tif
- S2_Files/WWCERATBC.Ser2.Img113.tif
- S2_Files/WWCERATBC.Ser2.Img114.tif
- S2_Files/WWCERATBC.Ser2.Img115.tif
- S2_Files/WWCERATBC.Ser2.Img116.tif
- S2_Files/WWCERATBC.Ser2.Img117.tif
- S2_Files/WWCERATBC.Ser2.Img118.tif
- S2_Files/WWCERATBC.Ser2.Img119.tif
- S2_Files/WWCERATBC.Ser2.Img12.tif
- S2_Files/WWCERATBC.Ser2.Img120.tif
- S2_Files/WWCERATBC.Ser2.Img121.tif
- S2_Files/WWCERATBC.Ser2.Img122.tif
- S2_Files/WWCERATBC.Ser2.Img123.tif
- S2_Files/WWCERATBC.Ser2.Img124.tif
- S2_Files/WWCERATBC.Ser2.Img125.tif
- S2_Files/WWCERATBC.Ser2.Img126.tif
- S2_Files/WWCERATBC.Ser2.Img127.tif
- S2_Files/WWCERATBC.Ser2.Img128.tif
- S2_Files/WWCERATBC.Ser2.Img129.tif
- S2_Files/WWCERATBC.Ser2.Img13.tif
- S2_Files/WWCERATBC.Ser2.Img130.tif
- S2_Files/WWCERATBC.Ser2.Img131.tif
- S2_Files/WWCERATBC.Ser2.Img132.tif
- S2_Files/WWCERATBC.Ser2.Img133.tif
- S2_Files/WWCERATBC.Ser2.Img134.tif
- S2_Files/WWCERATBC.Ser2.Img135.tif
- S2_Files/WWCERATBC.Ser2.Img136.tif
- S2_Files/WWCERATBC.Ser2.Img137.tif
- S2_Files/WWCERATBC.Ser2.Img138.tif
- S2_Files/WWCERATBC.Ser2.Img139.tif
- S2_Files/WWCERATBC.Ser2.Img14.tif
- S2_Files/WWCERATBC.Ser2.Img140.tif
- S2_Files/WWCERATBC.Ser2.Img141.tif
- S2_Files/WWCERATBC.Ser2.Img142.tif
- S2_Files/WWCERATBC.Ser2.Img143.tif
- S2_Files/WWCERATBC.Ser2.Img144.tif
- S2_Files/WWCERATBC.Ser2.Img145.tif
- S2_Files/WWCERATBC.Ser2.Img146.tif
- S2_Files/WWCERATBC.Ser2.Img147.tif
- S2_Files/WWCERATBC.Ser2.Img148.tif
- S2_Files/WWCERATBC.Ser2.Img149.tif
- S2_Files/WWCERATBC.Ser2.Img15.tif
- S2_Files/WWCERATBC.Ser2.Img150.tif
- S2_Files/WWCERATBC.Ser2.Img151.tif
- S2_Files/WWCERATBC.Ser2.Img152.tif
- S2_Files/WWCERATBC.Ser2.Img153.tif
- S2_Files/WWCERATBC.Ser2.Img154.tif
- S2_Files/WWCERATBC.Ser2.Img155.tif
- S2_Files/WWCERATBC.Ser2.Img156.tif
- S2_Files/WWCERATBC.Ser2.Img157.tif
- S2_Files/WWCERATBC.Ser2.Img158.tif
- S2_Files/WWCERATBC.Ser2.Img159.tif
- S2_Files/WWCERATBC.Ser2.Img16.tif
- S2_Files/WWCERATBC.Ser2.Img160.tif
- S2_Files/WWCERATBC.Ser2.Img161.tif
- S2_Files/WWCERATBC.Ser2.Img162.tif
- S2_Files/WWCERATBC.Ser2.Img163.tif
- S2_Files/WWCERATBC.Ser2.Img164.tif
- S2_Files/WWCERATBC.Ser2.Img165.tif
- S2_Files/WWCERATBC.Ser2.Img166.tif
- S2_Files/WWCERATBC.Ser2.Img167.tif
- S2_Files/WWCERATBC.Ser2.Img168.tif
- S2_Files/WWCERATBC.Ser2.Img169.tif
- S2_Files/WWCERATBC.Ser2.Img17.tif
- S2_Files/WWCERATBC.Ser2.Img170.tif
- S2_Files/WWCERATBC.Ser2.Img171.tif
- S2_Files/WWCERATBC.Ser2.Img172.tif
- S2_Files/WWCERATBC.Ser2.Img173.tif
- S2_Files/WWCERATBC.Ser2.Img174.tif
- S2_Files/WWCERATBC.Ser2.Img175.tif
- S2_Files/WWCERATBC.Ser2.Img176.tif
- S2_Files/WWCERATBC.Ser2.Img177.tif
- S2_Files/WWCERATBC.Ser2.Img178.tif
- S2_Files/WWCERATBC.Ser2.Img179.tif
- S2_Files/WWCERATBC.Ser2.Img18.tif
- S2_Files/WWCERATBC.Ser2.Img180.tif
- S2_Files/WWCERATBC.Ser2.Img181.tif
- S2_Files/WWCERATBC.Ser2.Img182.tif
- S2_Files/WWCERATBC.Ser2.Img183.tif
- S2_Files/WWCERATBC.Ser2.Img184.tif
- S2_Files/WWCERATBC.Ser2.Img185.tif
- S2_Files/WWCERATBC.Ser2.Img186.tif
- S2_Files/WWCERATBC.Ser2.Img187.tif
- S2_Files/WWCERATBC.Ser2.Img188.tif
- S2_Files/WWCERATBC.Ser2.Img189.tif
- S2_Files/WWCERATBC.Ser2.Img19.tif
- S2_Files/WWCERATBC.Ser2.Img190.tif
- S2_Files/WWCERATBC.Ser2.Img191.tif
- S2_Files/WWCERATBC.Ser2.Img192.tif
- S2_Files/WWCERATBC.Ser2.Img193.tif
- S2_Files/WWCERATBC.Ser2.Img194.tif
- S2_Files/WWCERATBC.Ser2.Img195.tif
- S2_Files/WWCERATBC.Ser2.Img196.tif
- S2_Files/WWCERATBC.Ser2.Img197.tif
- S2_Files/WWCERATBC.Ser2.Img198.tif
- S2_Files/WWCERATBC.Ser2.Img199.tif
- S2_Files/WWCERATBC.Ser2.Img2.tif
- S2_Files/WWCERATBC.Ser2.Img20.tif
- S2_Files/WWCERATBC.Ser2.Img200.tif
- S2_Files/WWCERATBC.Ser2.Img201.tif
- S2_Files/WWCERATBC.Ser2.Img202.tif
- S2_Files/WWCERATBC.Ser2.Img203.tif
- S2_Files/WWCERATBC.Ser2.Img204.tif
- S2_Files/WWCERATBC.Ser2.Img205.tif
- S2_Files/WWCERATBC.Ser2.Img206.tif
- S2_Files/WWCERATBC.Ser2.Img207.tif
- S2_Files/WWCERATBC.Ser2.Img208.tif
- S2_Files/WWCERATBC.Ser2.Img209.tif
- S2_Files/WWCERATBC.Ser2.Img21.tif
- S2_Files/WWCERATBC.Ser2.Img210.tif
- S2_Files/WWCERATBC.Ser2.Img211.tif
- S2_Files/WWCERATBC.Ser2.Img212.tif
- S2_Files/WWCERATBC.Ser2.Img213.tif
- S2_Files/WWCERATBC.Ser2.Img214.tif
- S2_Files/WWCERATBC.Ser2.Img215.tif
- S2_Files/WWCERATBC.Ser2.Img216.tif
- S2_Files/WWCERATBC.Ser2.Img217.tif
- S2_Files/WWCERATBC.Ser2.Img218.tif
- S2_Files/WWCERATBC.Ser2.Img219.tif
- S2_Files/WWCERATBC.Ser2.Img22.tif
- S2_Files/WWCERATBC.Ser2.Img220.tif
- S2_Files/WWCERATBC.Ser2.Img221.tif
- S2_Files/WWCERATBC.Ser2.Img222.tif
- S2_Files/WWCERATBC.Ser2.Img223.tif
- S2_Files/WWCERATBC.Ser2.Img224.tif
- S2_Files/WWCERATBC.Ser2.Img225.tif
- S2_Files/WWCERATBC.Ser2.Img226.tif
- S2_Files/WWCERATBC.Ser2.Img227.tif
- S2_Files/WWCERATBC.Ser2.Img228.tif
- S2_Files/WWCERATBC.Ser2.Img229.tif
- S2_Files/WWCERATBC.Ser2.Img23.tif
- S2_Files/WWCERATBC.Ser2.Img230.tif
- S2_Files/WWCERATBC.Ser2.Img231.tif
- S2_Files/WWCERATBC.Ser2.Img232.tif
- S2_Files/WWCERATBC.Ser2.Img233.tif
- S2_Files/WWCERATBC.Ser2.Img234.tif
- S2_Files/WWCERATBC.Ser2.Img235.tif
- S2_Files/WWCERATBC.Ser2.Img236.tif
- S2_Files/WWCERATBC.Ser2.Img237.tif
- S2_Files/WWCERATBC.Ser2.Img238.tif
- S2_Files/WWCERATBC.Ser2.Img239.tif
- S2_Files/WWCERATBC.Ser2.Img24.tif
- S2_Files/WWCERATBC.Ser2.Img240.tif
- S2_Files/WWCERATBC.Ser2.Img241.tif
- S2_Files/WWCERATBC.Ser2.Img242.tif
- S2_Files/WWCERATBC.Ser2.Img243.tif
- S2_Files/WWCERATBC.Ser2.Img244.tif
- S2_Files/WWCERATBC.Ser2.Img245.tif
- S2_Files/WWCERATBC.Ser2.Img246.tif
- S2_Files/WWCERATBC.Ser2.Img247.tif
- S2_Files/WWCERATBC.Ser2.Img248.tif
- S2_Files/WWCERATBC.Ser2.Img249.tif
- S2_Files/WWCERATBC.Ser2.Img25.tif
- S2_Files/WWCERATBC.Ser2.Img250.tif
- S2_Files/WWCERATBC.Ser2.Img251.tif
- S2_Files/WWCERATBC.Ser2.Img252.tif
- S2_Files/WWCERATBC.Ser2.Img253.tif
- S2_Files/WWCERATBC.Ser2.Img254.tif
- S2_Files/WWCERATBC.Ser2.Img255.tif
- S2_Files/WWCERATBC.Ser2.Img256.tif
- S2_Files/WWCERATBC.Ser2.Img257.tif
- S2_Files/WWCERATBC.Ser2.Img258.tif
- S2_Files/WWCERATBC.Ser2.Img259.tif
- S2_Files/WWCERATBC.Ser2.Img26.tif
- S2_Files/WWCERATBC.Ser2.Img260.tif
- S2_Files/WWCERATBC.Ser2.Img261.tif
- S2_Files/WWCERATBC.Ser2.Img262.tif
- S2_Files/WWCERATBC.Ser2.Img263.tif
- S2_Files/WWCERATBC.Ser2.Img264.tif
- S2_Files/WWCERATBC.Ser2.Img265.tif
- S2_Files/WWCERATBC.Ser2.Img266.tif
- S2_Files/WWCERATBC.Ser2.Img267.tif
- S2_Files/WWCERATBC.Ser2.Img268.tif
- S2_Files/WWCERATBC.Ser2.Img269.tif
- S2_Files/WWCERATBC.Ser2.Img27.tif
- S2_Files/WWCERATBC.Ser2.Img270.tif
- S2_Files/WWCERATBC.Ser2.Img271.tif
- S2_Files/WWCERATBC.Ser2.Img272.tif
- S2_Files/WWCERATBC.Ser2.Img273.tif
- S2_Files/WWCERATBC.Ser2.Img274.tif
- S2_Files/WWCERATBC.Ser2.Img275.tif
- S2_Files/WWCERATBC.Ser2.Img276.tif
- S2_Files/WWCERATBC.Ser2.Img277.tif
- S2_Files/WWCERATBC.Ser2.Img278.tif
- S2_Files/WWCERATBC.Ser2.Img279.tif
- S2_Files/WWCERATBC.Ser2.Img28.tif
- S2_Files/WWCERATBC.Ser2.Img280.tif
- S2_Files/WWCERATBC.Ser2.Img281.tif
- S2_Files/WWCERATBC.Ser2.Img282.tif
- S2_Files/WWCERATBC.Ser2.Img283.tif
- S2_Files/WWCERATBC.Ser2.Img284.tif
- S2_Files/WWCERATBC.Ser2.Img285.tif
- S2_Files/WWCERATBC.Ser2.Img286.tif
- S2_Files/WWCERATBC.Ser2.Img287.tif
- S2_Files/WWCERATBC.Ser2.Img288.tif
- S2_Files/WWCERATBC.Ser2.Img289.tif
- S2_Files/WWCERATBC.Ser2.Img29.tif
- S2_Files/WWCERATBC.Ser2.Img290.tif
- S2_Files/WWCERATBC.Ser2.Img291.tif
- S2_Files/WWCERATBC.Ser2.Img292.tif
- S2_Files/WWCERATBC.Ser2.Img293.tif
- S2_Files/WWCERATBC.Ser2.Img294.tif
- S2_Files/WWCERATBC.Ser2.Img295.tif
- S2_Files/WWCERATBC.Ser2.Img296.tif
- S2_Files/WWCERATBC.Ser2.Img297.tif
- S2_Files/WWCERATBC.Ser2.Img298.tif
- S2_Files/WWCERATBC.Ser2.Img299.tif
- S2_Files/WWCERATBC.Ser2.Img3.tif
- S2_Files/WWCERATBC.Ser2.Img30.tif
- S2_Files/WWCERATBC.Ser2.Img300.tif
- S2_Files/WWCERATBC.Ser2.Img301.tif
- S2_Files/WWCERATBC.Ser2.Img302.tif
- S2_Files/WWCERATBC.Ser2.Img303.tif
- S2_Files/WWCERATBC.Ser2.Img304.tif
- S2_Files/WWCERATBC.Ser2.Img305.tif
- S2_Files/WWCERATBC.Ser2.Img306.tif
- S2_Files/WWCERATBC.Ser2.Img307.tif
- S2_Files/WWCERATBC.Ser2.Img308.tif
- S2_Files/WWCERATBC.Ser2.Img309.tif
- S2_Files/WWCERATBC.Ser2.Img31.tif
- S2_Files/WWCERATBC.Ser2.Img310.tif
- S2_Files/WWCERATBC.Ser2.Img311.tif
- S2_Files/WWCERATBC.Ser2.Img312.tif
- S2_Files/WWCERATBC.Ser2.Img313.tif
- S2_Files/WWCERATBC.Ser2.Img314.tif
- S2_Files/WWCERATBC.Ser2.Img315.tif
- S2_Files/WWCERATBC.Ser2.Img316.tif
- S2_Files/WWCERATBC.Ser2.Img317.tif
- S2_Files/WWCERATBC.Ser2.Img318.tif
- S2_Files/WWCERATBC.Ser2.Img319.tif
- S2_Files/WWCERATBC.Ser2.Img32.tif
- S2_Files/WWCERATBC.Ser2.Img320.tif
- S2_Files/WWCERATBC.Ser2.Img321.tif
- S2_Files/WWCERATBC.Ser2.Img322.tif
- S2_Files/WWCERATBC.Ser2.Img323.tif
- S2_Files/WWCERATBC.Ser2.Img324.tif
- S2_Files/WWCERATBC.Ser2.Img325.tif
- S2_Files/WWCERATBC.Ser2.Img326.tif
- S2_Files/WWCERATBC.Ser2.Img327.tif
- S2_Files/WWCERATBC.Ser2.Img328.tif
- S2_Files/WWCERATBC.Ser2.Img329.tif
- S2_Files/WWCERATBC.Ser2.Img33.tif
- S2_Files/WWCERATBC.Ser2.Img330.tif
- S2_Files/WWCERATBC.Ser2.Img331.tif
- S2_Files/WWCERATBC.Ser2.Img332.tif
- S2_Files/WWCERATBC.Ser2.Img333.tif
- S2_Files/WWCERATBC.Ser2.Img334.tif
- S2_Files/WWCERATBC.Ser2.Img335.tif
- S2_Files/WWCERATBC.Ser2.Img336.tif
- S2_Files/WWCERATBC.Ser2.Img337.tif
- S2_Files/WWCERATBC.Ser2.Img338.tif
- S2_Files/WWCERATBC.Ser2.Img339.tif
- S2_Files/WWCERATBC.Ser2.Img34.tif
- S2_Files/WWCERATBC.Ser2.Img340.tif
- S2_Files/WWCERATBC.Ser2.Img341.tif
- S2_Files/WWCERATBC.Ser2.Img342.tif
- S2_Files/WWCERATBC.Ser2.Img343.tif
- S2_Files/WWCERATBC.Ser2.Img344.tif
- S2_Files/WWCERATBC.Ser2.Img345.tif
- S2_Files/WWCERATBC.Ser2.Img346.tif
- S2_Files/WWCERATBC.Ser2.Img347.tif
- S2_Files/WWCERATBC.Ser2.Img348.tif
- S2_Files/WWCERATBC.Ser2.Img349.tif
- S2_Files/WWCERATBC.Ser2.Img35.tif
- S2_Files/WWCERATBC.Ser2.Img350.tif
- S2_Files/WWCERATBC.Ser2.Img351.tif
- S2_Files/WWCERATBC.Ser2.Img352.tif
- S2_Files/WWCERATBC.Ser2.Img353.tif
- S2_Files/WWCERATBC.Ser2.Img354.tif
- S2_Files/WWCERATBC.Ser2.Img355.tif
- S2_Files/WWCERATBC.Ser2.Img356.tif
- S2_Files/WWCERATBC.Ser2.Img357.tif
- S2_Files/WWCERATBC.Ser2.Img358.tif
- S2_Files/WWCERATBC.Ser2.Img359.tif
- S2_Files/WWCERATBC.Ser2.Img36.tif
- S2_Files/WWCERATBC.Ser2.Img360.tif
- S2_Files/WWCERATBC.Ser2.Img361.tif
- S2_Files/WWCERATBC.Ser2.Img362.tif
- S2_Files/WWCERATBC.Ser2.Img363.tif
- S2_Files/WWCERATBC.Ser2.Img364.tif
- S2_Files/WWCERATBC.Ser2.Img365.tif
- S2_Files/WWCERATBC.Ser2.Img366.tif
- S2_Files/WWCERATBC.Ser2.Img367.tif
- S2_Files/WWCERATBC.Ser2.Img368.tif
[truncated: 127 more entries]
